# Supplementary material for: Phase-Controlled NiO Nanoparticles on Reduced Graphene Oxide as Electrocatalysts for Overall Water Splitting
Source: Nanomaterials (Basel). 2021 Dec 13;11(12):3379. doi: 10.3390/nano11123379 (PMC8708175; doi:10.3390/nano11123379)
Supplement: Supplementary file 1 [file nanomaterials-11-03379-s001.zip]

Archive with 2 entries (2 files):
- nanomaterials-1491200 - Supplementary Materials.pdf
- nanomaterials-1491200 - supplementary_video S1.mp4
